# Supplementary material for: Nitrosative Stress in Astronaut Skeletal Muscle in Spaceflight
Source: Antioxidants (Basel). 2024 Apr 2;13(4):432. doi: 10.3390/antiox13040432 (PMC11047620; doi:10.3390/antiox13040432)
Supplement: Supplementary file 1 [file antioxidants-13-00432-s001.zip]

Archive with 1 entries (1 files):
- antioxidants-2892664-supplementary.pdf
